# Supplementary material for: Anticandidal Activity of In Situ Methionine γ-Lyase-Based Thiosulfinate Generation System vs. Synthetic Thiosulfinates
Source: Pharmaceuticals (Basel). 2023 Dec 7;16(12):1695. doi: 10.3390/ph16121695 (PMC10748059; doi:10.3390/ph16121695)
Supplement: Supplementary file 1 [file pharmaceuticals-16-01695-s001.zip]

Archive with 1 entries (1 files):
- pharmaceuticals-2695340-supplementary.pdf
